# Supplementary material for: Comparison of Non-Contrast Coronary MRA Image Quality at 5T and 3T Based on the SCCT Segmental Model: A Technical Feasibility Study in Healthy Volunteers
Source: J Clin Med. 2026 May 4;15(9):3511. doi: 10.3390/jcm15093511 (PMC13164151; doi:10.3390/jcm15093511)
Supplement: Supplementary file 1 [file jcm-15-03511-s001.zip]

Archive with 1 entries (1 files):
- jcm-4218306-supplementary.pdf
